# Supplementary material for: Functional Interplay between P5 and PDI/ERp72 to Drive Protein Folding
Source: Biology (Basel). 2021 Oct 28;10(11):1112. doi: 10.3390/biology10111112 (PMC8615271; doi:10.3390/biology10111112)
Supplement: Supplementary file 1 [file biology-10-01112-s001.zip]

Archive with 1 entries (1 files):
- biology-1420891-supplementary.pdf
